# Supplementary material for: Unraveling the Metabolic Changes in Acute Pancreatitis: A Metabolomics-Based Approach for Etiological Differentiation and Acute Biomarker Discovery
Source: Biomolecules. 2023 Oct 22;13(10):1558. doi: 10.3390/biom13101558 (PMC10605849; doi:10.3390/biom13101558)
Supplement: Supplementary file 1 [file biomolecules-13-01558-s001.zip]

Archive with 3 entries (2 files):
- Figures and supplmentary files/
- Figures and supplmentary files/biomolecules-2583224-supplementary files.pdf
- Figures and supplmentary files/matrix final cu ident.pdf
